# Supplementary material for: The pCREB/BDNF Pathway in the Hippocampus Is Involved in the Therapeutic Effect of Selective 5-HT Reuptake Inhibitors in Adult Male Rats Exposed to Blast Traumatic Brain Injury
Source: Brain Sci. 2025 Feb 24;15(3):236. doi: 10.3390/brainsci15030236 (PMC11940387; doi:10.3390/brainsci15030236)
Supplement: Supplementary file 1 [file brainsci-15-00236-s001.zip]

Archive with 1 entries (1 files):
- brainsci-3473109-supplementary.pdf
